# Supplementary material for: Mechanism Through Which Antioxidant Polysaccharide from Tetrastigma hemsleyanum Protects Against DSS-Induced Ulcerative Colitis: Insights from Multi-Omics
Source: Molecules. 2026 Jun 5;31(11):1974. doi: 10.3390/molecules31111974 (PMC13258601; doi:10.3390/molecules31111974)
Supplement: Supplementary file 1 [file molecules-31-01974-s001.zip]

Archive with 1 entries (1 files):
- molecules-4283026-supplementary.pdf
